# Supplementary material for: Phylogenetic Diversity, Distribution, and Cophylogeny of Giant Bacteria (Epulopiscium) with their Surgeonfish Hosts in the Red Sea
Source: Front Microbiol. 2016 Mar 14;7:285. doi: 10.3389/fmicb.2016.00285 (PMC4789555; doi:10.3389/fmicb.2016.00285)
Supplement: Supplementary file 1 [file Table_1.XLSX]

## Sheet: TableS1
Table S1. Dietary analysis of species (or their closest relatives) investigated in this study.
Fish species	Locality 1	Sample no.	Stomach contents (%) 2												Notes
			Category 1: macroscopic brown algae feeders		Category 2: turfing and filamentous red and green algae feeders				Category 3: zooplankton feeders				Category 4: detritus and sedimentary material feeders (detritivores)
			Brown filamentous	Fucoid algae	Polysiphonaceus	Red thallate	Red filamentous	Green	Crustaceans	Fish eggs	Zooplankton (gelatinous)	Forams	Sediment	Organic matter
A. sohal	Red Sea	6			89	6		1.5					3.5
A. xanthopterus	Indo-Pacific	10	10.1	10		4	18.9					17	11	29	Sister species to A. gahhm. A. gahhm was used for the informal dietary analysis in the Red Sea. Significant variation between the individuals.
Z. veliferum	Indo-Pacific	10			11	22.1		64.1					0.8	2	Sister species to Z.desjardini/Z. xanthurum. Z.desjardini/Z. xanthurum were used for the informal dietary analysis in the Red Sea.
A. nigrofuscus	Indo-Pacific	10	1.1		40.7	23.1	1.1	32.7						1.3
N. hexacanthus	Western Indian Ocean	9			0.8	0.5	0.1		2.3	1	76.9	1.5	1.5	15.1
Ct. striatus	Western Indian Ocean	8	0.7				3.2	0.9					19.9	74.3
N. elegans	Western Indian Ocean	6		69.3		28.7		1.3						0.7
N. unicornis	Western Indian Ocean	8		75.6		12.3		3			8.3		0.8
1 For non-Red Sea samples, informal dietary analysis on Red Sea species was conducted by H. Choat to confirm the similarity to the data presented here.
2 Small amount (<1%) of unidentifiable content in N. hexacanthus and Ct. striatus.

## Sheet: TableS2
Table S2. Raw sample information
No.	Fish Species	Lengths (cm)		Weight (g)	Sample Date	Sample location	Total gut length (cm)	Total gut weight (g)	Stomach colour and content description	Diet category	Reference for diet
		SL1	TL2
1	A. gahhm	38	39.5	760	2013-05-17	Al Fahal	76	46.5	unidentifiable detritus and zooplankton	omnivore	Afeworki et al. (2013); Choat, H., personal communciations; Miyake, S., personal observations
2	A. gahhm	42	44	1100	2013-05-17	Al Fahal	78	10.93	unidentifiable detritus, red and green algae and sponges
3	A. gahhm	32	33	560	2013-05-17	Al Fahal	73.2	7.21	empty
4	A. nigrofuscus	15	15.5	61.78	2013-05-17	Al Fahal	21.5	2.93	red and green algae with some sandy grains / detritus	turfing/filamentous red & green algae feeder	Fishelson et al. (1987); Montgomery et al. (1989)
5	A. nigrofuscus	11.9	12.3	34.43	2013-05-17	Al Fahal	24.5	1.52	mostly red algae and some green algae with minute quantity of sandy grains
6	A. nigrofuscus	12	12.2	31.68	2013-05-17	Al Fahal	29	1.18	empty
7	A. sohal	28	36	510	2013-05-17	Al Fahal	78	20.62	mostly red algae with some green algae	turfing/filamentous red & green algae feeder	Vine (1974); Alwany et al. (2005)
8	A. sohal	28	38	560	2013-05-17	Al Fahal	98	13.81	red and green algae
9	A. sohal	30	39	540	2013-05-17	Al Fahal	117	26.12	mostly red algae with some green algae
10	Ct. striatus	15.5	18.4	77.96	2013-05-17	Al Fahal	16.5	3.53	yellow, extremely sandy grains	detritivore	Purcell & Bellwood (1993); Choat et al. (2002, 2004); Crossman et al. (2005); Marshell & Mumby (2012)
11	Ct. striatus	14.2	17	80.32	2013-05-17	Al Fahal	31	4.82	yellow, extremely sandy grains
12	Ct. striatus	16	18	90.52	2013-05-17	Al Fahal	18	1.15	yellow, extremely sandy grains with some red algae
13	Z. desjardinii	16.5	17	104.76	2013-05-17	Al Fahal	44.5	12.12	mostly green algae with some red algae	turfing/filamentous red & green algae feeder	Alwany (2008); Cernohorsky et al. (2015); Choat, H., personal communications
14	Z. desjardinii	21.2	22	240	2013-05-17	Al Fahal	42	23	red and green algae
15	Z. desjardinii	24	24.8	280	2013-05-17	Al Fahal	58	29.21	red and green algae, possibly small quantity of brown algae
16	Z. xanthurum	13.2	13.4	49.21	2013-05-17	Al Fahal	35.5	5.43	mostly green algae with some red algae	turfing/filamentous red & green algae feeder	Montgomery et al. (1989)
17	Z. xanthurum	12.6	12.7	41	2013-05-17	Al Fahal	41	3.2	green algae
18	Z. xanthurum	13	13	66.3	2013-05-17	Al Fahal	46	4.27	mostly green algae with some red algae
19	N. elegans	21.5	26.5	178.08	2013-05-17	Al Fahal	48.5	7.75	brown algae	macroscopic brown algae feeder	Pinault et al. (2013); Cernohorsky et al. (2015)
20	N. elegans	23.5	32.5	220	2013-05-17	Al Fahal	47	5.3	brown and small quantity of red algae
21	N. elegans	28	38.5	360	2013-05-17	Al Fahal	54	11.81	brown algae
22	N. unicornis	24	25	260	2013-05-17	Al Fahal	88	13.26	brown algae	macroscopic brown algae feeder	Choat et al. (2002, 2004); Crossman et al. (2005)
23	N. unicornis	23.5	24.5	240	2013-05-17	Al Fahal	79	14.51	brown algae
24	N. unicornis	25	26.5	340	2013-05-17	Al Fahal	62.5	11.72	brown algae
25	N. hexacanthus	22	23.7	147.05	2013-05-17	Al Fahal	54	3.43	empty	zooplankton feeders	Choat et al. (2002)
26	N. hexacanthus	26	29	240	2013-05-17	Al Fahal	48.6	1.32	mostly zooplankton and some invertebrates
27	N. hexacanthus	25.8	28	300	2013-05-17	Al Fahal	51	4.42	some debris with crusteceans, zooplankton and invertebrates
28	Ch. sordidus	27.5	27.5	400	2013-05-17	Al Fahal	30.5	4.97	mixture of brown algae and sandy sediments, some coral bits	detritivore	Choat et al. (2002)
29	Ch. sordidus	27.5	27.5	440	2013-05-17	Al Fahal	53	5.02	mixture of brown algae and sandy sediments, some coral bits
30	Ch. sordidus	25	25	240	2013-05-17	Al Fahal	29	8.57	mixture of brown algae and sandy sediments
31	Sc. niger	20.5	20.5	192.92	2013-05-17	Al Fahal	34	3.41	mixture of detritus and green algae	detritivore	Clements and Choat, (1995)
32	Sc. niger	29	30.5	600	2013-05-17	Al Fahal	43	6.87	mixture of detritus and green algae
33	Sc. niger	20.5	20.5	178.84	2013-05-17	Al Fahal	37.6	4.44	empty
34	Si. stellatus	23.8	27	280	2013-05-17	Al Fahal	54	10.04	detritus and green algae	detritivore	Afeworki et al. (2013)
35	Si. stellatus	25	27.5	360	2013-05-17	Al Fahal	60.5	25.31	detritus and green algae
36	Si. stellatus	22	25	240	2013-05-17	Al Fahal	45	20.69	detritus as well as some sponge and zooplankton
1SL: standard length.
2TL: total length.

## Sheet: TableS3
Table S3: PCR primer / FISH probe sequences and conditions used for the host fish barcoding, Epulopiscium clone libraries and phylotype identification
Target		Target & primer name		Sequence	PCR / hybridization conditions				Reference
Host fish barcoding	Host fish barcoding	CO1	VF2_t1	5’-TGTAAAACGACGGCCAGTCAACCAACCACAAAGACATTGGCAC-3’	Initial denaturation: 95 °C for 2 mins 25 cycles of: 95 °C for 30 secs 56 °C for 30 secs 72 °C for 1 min Final extension: 72 °C for 7 mins				Ivanova et al. (2007)
			FishF2_t1	5’-TGTAAAACGACGGCCAGTCGACTAATCATAAAGATATCGGCAC-3’
			FishR2_t1	5’-CAGGAAACAGCTATGACACTTCAGGGTGACCGAAGAATCAGAA-3’
			FR1d_t1	5’-CAGGAAACAGCTATGACACCTCAGGGTGTCCGAARAAYCARAA-3’
		CyB	CyBF	5’-GTGACTTGAAAAACCACCGTTG-3’	Initial denaturation: 95 °C for 2 mins 25 cycles of: 95 °C for 30 secs 55 °C for 30 secs 72 °C for 1 min Final extension: 72 °C for 7 mins				Song et al. (1998)
			CyBR	5’-AATAGGAAGTATCATTCGGGTTTGATG-3’
		mt16S	LR-J-12887	5′-CCG GTC TGA ACT CAG ATC ACG T-3′	94 °C for 2mins;				Simon et al. (1994)
					5 cycles of: 94 °C for 30 secs, 51 °C for 30 secs, 72 °C for 1 min 30 secs;	5 cycles of: 94 °C for 30 secs, 49 °C for 30 secs, 72 °C for 1 min 30 secs;	20 cycles of: 94 °C for 30 secs, 47 °C for 30 secs, 72 °C for 1 min 30 secs;
			LR-N-13398	5′-CGC CTG TTT ACC AAA AAC AT-3′
					Final extension for 7 mins.
		ETS2 (Nuclear Intron)	ETS2F	5′-AGC TGT GGC AGT TTC TTC TG-3′	94 °C for 2mins;				Lyons et al. (1997)
					5 cycles of: 94 °C for 30 secs, 53 °C for 30 secs, 72 °C for 1 min 30 secs;		25 cycles of: 94 °C for 30 secs, 51 °C for 30 secs, 72 °C for 1 min 30 secs;
			ETS2R	5′-CGG CTC AGC TTC TCG TAG-3′
					Final extension for 7 mins
Epulopiscium clone library	General Bacteria (EUB)	16S	27F	5’-AGAGTTTGATCMTGGCTCAG-3’	Initial denaturation: 95 °C for 2 mins 25 cycles of: 95 °C for 30 secs 57 °C for 30 secs 72 °C for 2 mins Final extension: 72 °C for 30 mins				Lane (1991)
			1492R	5’-TACGGYTACCTTGTTACGACTT-3’
	Epulo specific		579uF	5’-GTGTAGGCGGYATGGTAAGTCA-3’	Same as EUB (27F/1492R) above.				This study
			1232uR	5’-CCTTTGTARYAGCCATTGTAGC-3’
	Gut Bacteria pyrosequencing		B343F	5'-TACGGRAGGCAGCAG-3'	Initial denaturation: 94 °C for 2 mins 30 cycles of: 94 °C for 20 secs 48 °C for 20 secs 72 °C for 2 mins Final extension: 72 °C for 10 mins				Liu et al. (2007)
			B1099rc	5'-GYAACGAGCGCAACCC-3'
Epulopiscium clade-specific FISH	FISH -16S rRNA	EUB	EUB338	5'-*GCTGCCTCCCGTAGGAGT-3'	Optimal fomamide %: 35	Hydridization protocol summary: 1. Probes diluted to 30 ng/µl for Cy3 and 50 ng/µl for fluorescein 2. 5 µl of sample used per well 3. 1 µl of each probe added to 10 µ hybridization buffer 4. Hybridization stringency of 35~50% formamaide used for all samples 5. Incubated for 2 hours at 46 0C in hybridization chamber 6. 15 mins incubation at 48 0C in wash buffer after hydridization		Target E. coli position: 338	Daims et al. (2005)
		All Epulos	1423R	5'-*TTGCGGTTAGGTCACTGACGTTGGGCCCCCT-3'	35			1422	Angert et al. (1993)
		A1	A1	5'-*ATTACCCCCCTGTCATAG-3'	45			998
		A2	A2	5'-*CAGGTCCATCCTATACCG-3'	50			218	This study
		B	B	5'-*ACCCCGTAAGGCCCAACA-3'	40			830
		RS01	RS01	5'-*ACCCTTCATCAATCACGC-3'	35			401
			cRS01	5'-AGCCTTCATCAATCACGC-3'
		RS02	RS02	5'-*CATGCGACCAATGTAGGT-3'	35			181
		RS03	RS03	5'-*GGGACTACCTTTTTGAGC-3'	30			1280
			cRS03	5'-GGGACTACCTTTTTCAGC-3'
		RS05	RS05	5'-*AACCTTAGTTCCCGACAC-3'	35			829
			cRS05	5'-AAACTTAGTTCCCGACAC-3'
		RS06	RS06	5'-*TTGGTCACTGACTTTGGG-3'	35			1425
			cRS06	5'-TAGGTCACTGACTTTGGG-3'
		RS08	RS08	5'-*GTCTCCGCTATGCTTCAC-3'	45			1252
			cRS08	5'-GTCACCGCTATGCTTCCC-'3

## Sheet: TableS4
Table S4. Summary of Epulopiscium sequences from various platforms
	Clone library			454 pyrosequencing
Fish species	No. of replicates	Full 1	Partial 2	No. of replicates	Total seqs	Epulopisicum seqs	%
A. nigrofuscus	3	11 / 66	51 / 252	4	6769	1451	0.21436
A. sohal	3	14 / 70	55 / 243	8	24152	6213	0.257246
Ct. striatus	3	0	5 / 37	3	12906	262	0.0203006
A. gahhm	3	0	-	4	17187	2213	0.12876
Z. desjardinii	3	9 / 43	29 / 237	5	21304	12588	0.590875
Z. xanthurum	3	8 / 58	44 / 254	8	35504	16870	0.475158
N. elegans	3	17 / 234	50 / 261	11	43413	40452	0.931795
N. unicornis	3	12 / 141	51 / 274	3	7241	4469	0.61718
N. hexacanthus	3	0	-	4	9711	32	0.00329523
Total	27	71 / 612	285 / 1558	50	178187	84550	0.474502
1 Unique sequences / Total sequences
2 Non-redundant sequences (< 1% divergence) / Total sequences

## Sheet: TableS5
	Table S5. Distance matrix of full-length Epulopiscium sequences. Colour denotes different sub-clades identified by sequence similarity of >3%.
				A1	A1	A1	A1	RS01	RS01	RS01	RS01	RS01	RS01	RS01	RS02	RS02	RS02	RS03	RS03	RS03	RS03	RS03	RS03	RS03	RS03	RS03	RS04	RS04	RS04	RS05	RS05	RS06	RS06	RS06	RS06	RS06	RS06	RS07	RS07	RS08	RS09	A2	A2	A2	B	B	B	B	RS10
		Sequence Name	Accession No.	A1_Asoh01	AF067413	A1_Asoh02	M99572	RS01_Asoh03	RS01_Asoh04	RS01_Anig01	RS01_Anig02	RS01_Anig03	RS01_Anig04	RS01_Anig05	RS02_Anig06	RS02_Anig07	RS02_Asoh05	RS03_Anig08	RS03_Anig09	RS03_Asoh06	RS03_Asoh07	RS03_Asoh08	RS03_Anig10	RS03_Asoh09	RS03_Asoh10	RS03_Zdes01	RS04_Zxan01	RS04_Zdes02	RS04_Zdes03	RS05_Zxan02	RS05_Zdes04	RS06_Zdes05	RS06_Zdes06	RS06_Zxan03	RS06_Zdes07	RS06_Zxan04	RS06_Zxan05	RS07_Zdes08	RS07_Zxan06	RS08_Zxan07	RS09_Zdes09	A2_Asoh12	AF067414	M99573	B_Anig11	B_Asoh13	B_Asoh14	ABEQ01000069	RS10_Nuni01
Group 1	A1	A1_Asoh01	KT952527		0.008427	0.016259	0.014158
	A1	A1_RedSea	AF067413	0.008427		0.014821	0.011297
	A1	A1_Asoh02	KT952528	0.016259	0.014821		0.016
	A1	A1_GBR	M99572	0.014158	0.011297	0.0156
	RS01	RS01_Asoh03	KT952529	0.043146	0.041637	0.04466	0.039597
	RS01	RS01_Asoh04	KT952530	0.043146	0.043115	0.045403	0.039597	0.004904
	RS01	RS01_Anig01	KT952531	0.046823	0.046789	0.048346	0.043271	0.019812	0.01838
	RS01	RS01_Anig02	KT952532	0.043177	0.042407	0.047669	0.041106	0.018393	0.016962	0.009848
	RS01	RS01_Anig03	KT952533	0.040958	0.040191	0.045436	0.038886	0.016247	0.014821	0.00914	0.003505
	RS01	RS01_Anig04	KT952534	0.04466	0.043887	0.046924	0.04259	0.019109	0.016247	0.014821	0.010556	0.008439
	RS01	RS01_Anig05	KT952535	0.047601	0.046823	0.049874	0.045534	0.021248	0.01838	0.015523	0.009848	0.010556	0.010556
	RS02	RS02_Anig06	KT952536	0.055244	0.054451	0.053776	0.049341	0.046213	0.045468	0.041017	0.042498	0.041788	0.041017	0.044725
	RS02	RS02_Anig07	KT952537	0.049198	0.048416	0.049234	0.044822	0.040988	0.040249	0.035098	0.036593	0.035858	0.035123	0.038774	0.004922
	RS02	RS02_Asoh05	KT952538	0.053659	0.052869	0.053698	0.04706	0.045403	0.04466	0.039483	0.040958	0.040249	0.039483	0.043177	0.007737	0.004211
	RS03	RS03_Anig08	KT952539	0.065259	0.065211	0.065306	0.068229	0.062918	0.062918	0.064446	0.059871	0.059915	0.059871	0.062155	0.056121	0.0531	0.055325
	RS03	RS03_Anig09	KT952540	0.067412	0.065832	0.067461	0.068229	0.064304	0.064304	0.066597	0.062019	0.062064	0.062019	0.064304	0.055284	0.052271	0.055204	0.008463
	RS03	RS03_Asoh06	KT952541	0.068229	0.06588	0.066743	0.067511	0.065115	0.065115	0.068179	0.063588	0.063635	0.063588	0.06588	0.053815	0.051557	0.052985	0.009889	0.009159
	RS03	RS03_Asoh07	KT952542	0.06756	0.065211	0.066841	0.066074	0.068279	0.067511	0.066743	0.061393	0.061438	0.064446	0.066743	0.055405	0.053139	0.05457	0.019939	0.01774	0.010601
	RS03	RS03_Asoh08	KT952543	0.068179	0.065832	0.068997	0.066694	0.065068	0.065068	0.067362	0.06278	0.062826	0.06278	0.065068	0.061348	0.056796	0.05974	0.012017	0.013415	0.009869	0.019897
	RS03	RS03_Anig10	KT952544	0.070537	0.068947	0.069818	0.07136	0.067412	0.067412	0.069715	0.063588	0.065163	0.065115	0.067412	0.056837	0.053815	0.056754	0.010601	0.010578	0.008451	0.019191	0.016998
	RS03	RS03_Asoh09	KT952545	0.060411	0.05961	0.059697	0.058353	0.061883	0.061883	0.064163	0.061883	0.060411	0.062643	0.064163	0.057469	0.053698	0.054372	0.03373	0.03439	0.030025	0.037409	0.035858	0.032949
	RS03	RS03_Asoh10	KT952546	0.056754	0.055958	0.059068	0.057552	0.060499	0.060499	0.06278	0.05974	0.058268	0.060499	0.062019	0.059068	0.055284	0.056713	0.031508	0.033633	0.032925	0.039597	0.033633	0.035858	0.008451
	RS03	RS03_Zdes01	KT952547	0.062064	0.061259	0.062109	0.058353	0.049946	0.049946	0.050695	0.049198	0.047738	0.048451	0.052946	0.041818	0.037382	0.039568	0.040365	0.041848	0.041878	0.049413	0.044077	0.043365	0.041757	0.040365
	RS04	RS04_Zxan01	KT952548	0.104105	0.100823	0.099374	0.095604	0.091359	0.089781	0.089714	0.088993	0.089059	0.088993	0.091359	0.096257	0.092287	0.093733	0.079898	0.075837	0.075118	0.076782	0.076612	0.07978	0.08585	0.084409	0.088403
	RS04	RS04_Zdes02	KT952549	0.10338	0.100099	0.098649	0.096473	0.093802	0.092218	0.089781	0.090637	0.090704	0.090637	0.09301	0.100324	0.096329	0.097778	0.083874	0.08134	0.080619	0.082305	0.082122	0.085319	0.089848	0.089192	0.088469	0.014821
	RS04	RS04_Zdes03	KT952550	0.104105	0.100823	0.099374	0.097199	0.092941	0.091359	0.091291	0.089848	0.089848	0.089059	0.092149	0.099523	0.095461	0.096981	0.085446	0.082904	0.082183	0.083874	0.082122	0.086892	0.089848	0.088403	0.08768	0.015534	0.011975
	RS05	RS05_Zxan02	KT952551	0.087355	0.084159	0.088206	0.082183	0.074897	0.074897	0.074071	0.07033	0.07033	0.07418	0.074897	0.087615	0.08128	0.085914	0.076839	0.076669	0.077503	0.078396	0.07978	0.075949	0.07418	0.077445	0.074344	0.066499	0.068079	0.067264
	RS05	RS05_Zdes04	KT952552	0.086635	0.082659	0.086699	0.081461	0.074952	0.074952	0.071815	0.067313	0.067313	0.07115	0.071867	0.084534	0.078223	0.082843	0.076117	0.076725	0.078338	0.077675	0.079059	0.076782	0.075007	0.075173	0.074399	0.06502	0.066597	0.065784	0.007727
	RS06	RS06_Zdes05	KT952553	0.089714	0.088075	0.088206	0.085319	0.076443	0.074897	0.079486	0.077217	0.077274	0.077992	0.077992	0.089915	0.083625	0.088206	0.082244	0.082843	0.084471	0.084597	0.086763	0.086041	0.081879	0.082061	0.08128	0.077992	0.077274	0.080381	0.063403	0.065735
	RS06	RS06_Zdes06	KT952554	0.093079	0.091427	0.092356	0.09084	0.078943	0.077388	0.08122	0.078943	0.079001	0.0805	0.0805	0.088469	0.083749	0.086041	0.082244	0.082244	0.083089	0.082427	0.086169	0.085446	0.082843	0.081461	0.083625	0.078943	0.076669	0.07978	0.065832	0.068179	0.009153
	RS06	RS06_Zxan03	KT952555	0.087615	0.085978	0.09084	0.086362	0.07978	0.07978	0.0805	0.075118	0.075173	0.076669	0.07978	0.089391	0.08466	0.08768	0.07623	0.078396	0.079957	0.078571	0.080739	0.081521	0.079001	0.077617	0.078396	0.078165	0.075118	0.074344	0.059784	0.059828	0.032925	0.034464
	RS06	RS06_Zdes07	KT952556	0.08768	0.086041	0.090907	0.086426	0.080619	0.080619	0.08056	0.075173	0.075229	0.076725	0.079839	0.089458	0.084722	0.087745	0.078629	0.079235	0.080799	0.080979	0.083151	0.082366	0.079059	0.079235	0.077675	0.076669	0.073625	0.072851	0.060587	0.061393	0.033681	0.035224	0.007046
	RS06	RS06_Zxan04	KT952557	0.090975	0.087745	0.094224	0.088667	0.081521	0.081521	0.083811	0.077617	0.077675	0.079176	0.080739	0.092701	0.087942	0.090975	0.081643	0.080679	0.082244	0.082427	0.084597	0.083811	0.079957	0.079898	0.078571	0.075173	0.072905	0.07136	0.0622	0.06301	0.035935	0.03749	0.010608	0.009185
	RS06	RS06_Zxan05	KT952558	0.086105	0.082904	0.089325	0.083212	0.078281	0.078281	0.078223	0.072851	0.072905	0.074399	0.077503	0.086233	0.080739	0.085319	0.078571	0.077617	0.079176	0.07779	0.083089	0.080739	0.079059	0.078396	0.07534	0.073516	0.072798	0.071255	0.059068	0.059871	0.030755	0.032286	0.009166	0.006343	0.009185
	RS07	RS07_Zdes08	KT952559	0.094525	0.091291	0.09301	0.092424	0.088993	0.088206	0.087355	0.086635	0.086699	0.088206	0.088993	0.091495	0.086763	0.089781	0.086957	0.085978	0.086828	0.084597	0.093079	0.088403	0.08585	0.085978	0.090772	0.092871	0.093733	0.095319	0.080381	0.079662	0.093663	0.090704	0.093149	0.090049	0.092494	0.085256
	RS07	RS07_Zxan06	KT952560	0.089714	0.087291	0.08272	0.084471	0.082659	0.082659	0.083378	0.079545	0.078826	0.079545	0.082659	0.084346	0.078884	0.08344	0.086105	0.085914	0.086763	0.086105	0.089848	0.086763	0.087355	0.089059	0.085193	0.080263	0.081879	0.082659	0.074125	0.07418	0.084941	0.085914	0.08755	0.084471	0.085319	0.077388	0.031373
	RS08	RS08_Zxan07	KT952561	0.092012	0.090368	0.091291	0.089126	0.083378	0.084941	0.084097	0.08344	0.081879	0.085004	0.086506	0.087485	0.08272	0.085787	0.082966	0.083563	0.084409	0.082966	0.088272	0.085978	0.085787	0.084346	0.086763	0.081819	0.087355	0.087291	0.0733	0.070278	0.088861	0.085129	0.083625	0.083687	0.08768	0.078943	0.060323	0.069409
	RS09	RS09_Zdes09	KT952562	0.075614	0.074017	0.074897	0.071203	0.068695	0.070227	0.075559	0.070278	0.070278	0.074125	0.0733	0.075781	0.07418	0.07567	0.077503	0.076556	0.076612	0.076725	0.083563	0.078165	0.07567	0.074234	0.068129	0.088075	0.090502	0.087291	0.075614	0.074897	0.093593	0.092218	0.086763	0.086041	0.085319	0.0805	0.083378	0.083317	0.079369
Group 2	A2	A2_Asoh12	KT952563	0.089714	0.087291	0.08585	0.085256	0.08344	0.084221	0.086506	0.08272	0.08272	0.083502	0.085004	0.082843	0.078884	0.08194	0.101277	0.097851	0.100324	0.099673	0.102654	0.100324	0.094525	0.095461	0.087615	0.08657	0.089781	0.088927	0.08344	0.085004	0.076443	0.077388	0.086828	0.085319	0.087745	0.08134	0.088141	0.074071	0.073247	0.084097
	A2	A2_RedSea	AF067414	0.088927	0.086506	0.085066	0.084471	0.082659	0.08344	0.085723	0.08194	0.08194	0.08272	0.084221	0.082061	0.078107	0.08116	0.100474	0.097054	0.099523	0.098871	0.101851	0.099523	0.093733	0.094666	0.086828	0.08657	0.089781	0.088927	0.08344	0.085004	0.076443	0.077388	0.086828	0.085319	0.087745	0.08134	0.088141	0.074071	0.073247	0.084097	0.004199
	A2	A2_GBR	M99573	0.08657	0.085723	0.08585	0.08134	0.085004	0.084221	0.088075	0.08585	0.085066	0.08742	0.089714	0.0805	0.078884	0.08194	0.102081	0.098649	0.100324	0.099673	0.103457	0.101125	0.095319	0.096257	0.089192	0.090502	0.092941	0.093663	0.091291	0.092871	0.0811	0.0805	0.089982	0.088469	0.090907	0.085256	0.090502	0.075614	0.073247	0.090368	0.020515	0.019798
	B	B_Anig11	KT952564	0.077503	0.074344	0.072132	0.071973	0.078281	0.079059	0.083687	0.079898	0.080679	0.083027	0.083749	0.079957	0.076005	0.078338	0.094013	0.094808	0.096473	0.095021	0.097998	0.095676	0.089325	0.089258	0.087745	0.08768	0.090116	0.09084	0.082183	0.083027	0.076725	0.081401	0.083999	0.080919	0.084722	0.079294	0.082966	0.072026	0.075837	0.078943	0.030755	0.030755	0.037355
	B	B_Asoh13	KT952565	0.077331	0.075725	0.071973	0.073516	0.077331	0.078107	0.08272	0.078943	0.078943	0.083625	0.084346	0.081401	0.075893	0.0805	0.093218	0.096185	0.097054	0.096401	0.098576	0.097054	0.092287	0.092218	0.083811	0.091427	0.093872	0.094596	0.085129	0.085978	0.078107	0.081401	0.083027	0.081521	0.085319	0.079118	0.088272	0.074952	0.079545	0.076443	0.035073	0.035073	0.04022	0.012712
	B	B_Asoh14	KT952566	0.085723	0.082537	0.080322	0.077388	0.084941	0.085723	0.090368	0.08657	0.08657	0.091291	0.092012	0.082781	0.079603	0.082659	0.097199	0.09539	0.097851	0.096401	0.102577	0.096257	0.093663	0.093802	0.08755	0.089648	0.093663	0.094385	0.088861	0.090502	0.084159	0.085914	0.089126	0.086041	0.086892	0.079721	0.088075	0.074787	0.078594	0.077047	0.03573	0.03573	0.04087	0.012	0.011975
	B	B_GBR	ABEQ01000069	0.082598	0.080981	0.07567	0.074289	0.07871	0.079486	0.082537	0.080322	0.078768	0.081879	0.084159	0.078107	0.074952	0.077992	0.099598	0.097778	0.101049	0.099598	0.104183	0.101049	0.096042	0.096185	0.088337	0.083378	0.088927	0.088075	0.086506	0.087355	0.084159	0.087485	0.089915	0.088403	0.09084	0.085193	0.086506	0.074787	0.074732	0.080145	0.032808	0.032808	0.040134	0.022029	0.02994	0.026979
	RS10	RS10_Nuni01	KT952567	0.091291	0.086506	0.08585	0.084471	0.088927	0.088927	0.093593	0.091359	0.088206	0.089781	0.093663	0.089059	0.08585	0.088141	0.094879	0.095461	0.097126	0.097272	0.101851	0.097126	0.092149	0.093872	0.091563	0.078768	0.084284	0.085787	0.084221	0.083502	0.085787	0.086763	0.095533	0.094013	0.096473	0.086828	0.089714	0.081819	0.066354	0.082537	0.047566	0.047566	0.054293	0.049234	0.055124	0.053504	0.046789
	RS10	RS10_Zxan08	KT952568	0.08344	0.08104	0.078826	0.078223	0.073354	0.073354	0.080263	0.078826	0.075725	0.078826	0.0811	0.0805	0.076556	0.08116	0.089325	0.08755	0.089982	0.090116	0.093079	0.090772	0.08585	0.08755	0.088403	0.072584	0.079545	0.079486	0.078768	0.079603	0.074897	0.077388	0.086828	0.083749	0.086169	0.076669	0.082659	0.070994	0.06483	0.072478	0.044596	0.044596	0.049056	0.046992	0.050622	0.049021	0.043084	0.023406
	RS10	RS10_Asoh14	KT952569	0.081819	0.079428	0.073354	0.072744	0.08104	0.081819	0.086442	0.084221	0.082659	0.08344	0.088075	0.085129	0.08116	0.084221	0.094013	0.092218	0.095461	0.094013	0.099374	0.093872	0.096042	0.09539	0.089915	0.074842	0.076443	0.076387	0.082598	0.082659	0.079486	0.080441	0.086763	0.085256	0.086105	0.08128	0.087291	0.069409	0.07089	0.074732	0.047532	0.047532	0.049766	0.045468	0.049091	0.048241	0.03937	0.033537
	C	C_Nele01	KT952570	0.074399	0.072026	0.072905	0.071973	0.081401	0.082966	0.085256	0.083027	0.080679	0.083811	0.08768	0.085446	0.081461	0.083811	0.095604	0.095604	0.098871	0.097418	0.099598	0.098071	0.090907	0.089258	0.090116	0.086892	0.086957	0.08768	0.077503	0.076782	0.085319	0.08768	0.087942	0.088007	0.091043	0.085573	0.082966	0.071255	0.071973	0.074289	0.052233	0.052233	0.056754	0.046958	0.051445	0.052946	0.046958	0.040307
	C	C_Nele02	KT952571	0.075781	0.073408	0.072744	0.073516	0.082781	0.084346	0.086635	0.084409	0.082061	0.085193	0.089059	0.088469	0.082904	0.08755	0.096401	0.096981	0.101049	0.099598	0.100974	0.099449	0.093872	0.092218	0.089325	0.085914	0.085978	0.086699	0.077331	0.076612	0.084346	0.086892	0.090907	0.090975	0.094013	0.088535	0.083563	0.07033	0.073354	0.077217	0.049874	0.049874	0.055877	0.046213	0.050585	0.053581	0.046113	0.039483
	C	C_Nele03	KT952572	0.078281	0.075893	0.075229	0.075837	0.085319	0.086892	0.089192	0.085383	0.083027	0.086169	0.090049	0.089391	0.085383	0.087745	0.096401	0.096401	0.099673	0.098218	0.100399	0.098871	0.094879	0.093218	0.094083	0.086105	0.086169	0.086892	0.078281	0.07756	0.08768	0.090049	0.091906	0.091975	0.095021	0.089525	0.085319	0.068947	0.074289	0.078165	0.052985	0.052985	0.057511	0.049198	0.053698	0.055204	0.047704	0.041047
	C	C_Hawaii	AY844975	0.079839	0.077445	0.075229	0.077388	0.084534	0.085319	0.086828	0.084597	0.083811	0.086169	0.088469	0.087811	0.083811	0.086169	0.094013	0.095604	0.097272	0.095819	0.097998	0.096473	0.0917	0.090049	0.092494	0.082966	0.086169	0.086892	0.075949	0.076005	0.084534	0.086892	0.091111	0.09118	0.094224	0.088733	0.081401	0.070485	0.068896	0.075837	0.049234	0.049234	0.055244	0.045468	0.050695	0.052195	0.043982	0.036619
	C	C_Hawaii	AY844983	0.079839	0.077445	0.075229	0.077388	0.084534	0.085319	0.088403	0.086169	0.083811	0.086169	0.090049	0.089391	0.085383	0.087745	0.093218	0.094808	0.096473	0.095021	0.097199	0.095676	0.092494	0.09084	0.093288	0.083749	0.086957	0.08768	0.076725	0.076782	0.085319	0.08768	0.091906	0.091975	0.095021	0.089525	0.082966	0.069715	0.069664	0.075063	0.049982	0.049982	0.056754	0.046958	0.051445	0.052946	0.045468	0.037355
	C	C_Nuni02	KT952573	0.075173	0.072798	0.069818	0.071973	0.080619	0.081401	0.084471	0.082244	0.081461	0.083811	0.086105	0.087811	0.083811	0.086169	0.09084	0.09084	0.094083	0.092632	0.094808	0.093288	0.090116	0.088469	0.090116	0.080619	0.083811	0.084534	0.075949	0.07756	0.082183	0.084534	0.091111	0.089592	0.091837	0.087152	0.079059	0.068179	0.072744	0.072744	0.052985	0.052985	0.059025	0.045468	0.050695	0.052195	0.046958	0.040307
	C	C_Nuni03	KT952574	0.074234	0.071867	0.070433	0.071203	0.076556	0.078107	0.08194	0.079721	0.078165	0.08128	0.084346	0.086105	0.08056	0.085193	0.086892	0.089059	0.091495	0.090049	0.091427	0.089915	0.08755	0.087485	0.085383	0.077331	0.082843	0.083563	0.07192	0.073516	0.078107	0.081401	0.086957	0.085446	0.08768	0.082244	0.077331	0.06421	0.071046	0.069511	0.052119	0.052119	0.057385	0.041757	0.04537	0.048346	0.044628	0.037275
	C	C_Hawaii	AY844982	0.078396	0.076005	0.073013	0.075173	0.079176	0.079957	0.083811	0.082305	0.080017	0.082305	0.086233	0.087087	0.083151	0.085446	0.088535	0.090116	0.091769	0.091111	0.092494	0.090975	0.087811	0.087745	0.087811	0.07756	0.083089	0.083874	0.076061	0.077675	0.079118	0.083811	0.086426	0.084912	0.087152	0.082488	0.078338	0.066694	0.075173	0.072851	0.05608	0.05608	0.061393	0.045534	0.048521	0.051519	0.048521	0.04259
	C	C_Nuni04	KT952575	0.078107	0.075725	0.071203	0.075837	0.075781	0.076556	0.08116	0.0805	0.078943	0.079721	0.082781	0.083749	0.078223	0.082843	0.08768	0.086699	0.089126	0.089258	0.093802	0.089126	0.086763	0.086699	0.086169	0.075007	0.082061	0.082781	0.078107	0.079721	0.079662	0.082966	0.089325	0.087811	0.090049	0.083027	0.077331	0.066499	0.072584	0.069511	0.050622	0.050622	0.056631	0.04324	0.046856	0.047601	0.043146	0.04022
	C	C_Nuni05	KT952576	0.077331	0.074952	0.070433	0.072744	0.078884	0.079662	0.084284	0.083625	0.082061	0.082843	0.085129	0.086105	0.08056	0.085193	0.091632	0.093802	0.096257	0.096401	0.096185	0.094666	0.092287	0.092218	0.089325	0.083563	0.085978	0.086699	0.080441	0.0805	0.077331	0.079059	0.086169	0.08466	0.086892	0.081461	0.080441	0.068795	0.074897	0.074125	0.052869	0.052869	0.055877	0.041017	0.04537	0.046856	0.046856	0.042437
	J1	J1_Nuni06	KT952577	0.074897	0.072531	0.071098	0.069767	0.074897	0.07567	0.080263	0.07805	0.076499	0.079603	0.08344	0.089915	0.084346	0.088206	0.089391	0.090772	0.094013	0.093358	0.093942	0.092424	0.092941	0.092356	0.090772	0.073408	0.076556	0.07805	0.080322	0.079603	0.081879	0.085978	0.083687	0.083749	0.08466	0.079839	0.079603	0.073354	0.077935	0.067165	0.072584	0.072584	0.071046	0.059828	0.059697	0.063356	0.061838	0.06108
	J1	J1_Nuni07	KT952578	0.077935	0.075559	0.071046	0.072798	0.07716	0.077935	0.081759	0.079545	0.077992	0.078768	0.083378	0.085978	0.079662	0.084284	0.087745	0.089126	0.092356	0.090907	0.092287	0.090772	0.089714	0.089126	0.086763	0.077992	0.08116	0.081879	0.07871	0.077992	0.075614	0.08122	0.086763	0.086828	0.087745	0.082904	0.08344	0.068695	0.082537	0.066354	0.068695	0.068695	0.071762	0.05449	0.055877	0.058014	0.056508	0.058811
	J1	J1_Nele04	KT952579	0.07805	0.07567	0.07192	0.074453	0.07805	0.078826	0.084221	0.082	0.080441	0.08122	0.085066	0.089258	0.082904	0.08755	0.091043	0.092424	0.094879	0.093427	0.094013	0.093288	0.089848	0.088469	0.088469	0.080441	0.084409	0.083563	0.08194	0.080441	0.079603	0.082122	0.090049	0.090116	0.091043	0.086169	0.088272	0.07418	0.082659	0.065687	0.068795	0.068795	0.073408	0.057594	0.057469	0.060367	0.058098	0.059653
	J1	J1_Hawaii	AY844985	0.08116	0.078768	0.077331	0.076005	0.079603	0.080381	0.08344	0.08122	0.079662	0.083563	0.086635	0.089982	0.084346	0.088272	0.091043	0.092424	0.095676	0.095021	0.095604	0.094083	0.09301	0.092424	0.089258	0.082	0.085193	0.084346	0.083502	0.082781	0.08272	0.086828	0.089258	0.089325	0.09025	0.085383	0.086699	0.074952	0.085004	0.067979	0.073408	0.073408	0.073408	0.060632	0.057469	0.061125	0.062643	0.065687
	J1	J1_Nele05	KT952580	0.076556	0.07418	0.072744	0.071412	0.077331	0.078107	0.08116	0.078943	0.077388	0.08128	0.083563	0.092424	0.086763	0.090704	0.091906	0.093288	0.096546	0.095891	0.095676	0.09495	0.093079	0.092494	0.090907	0.078165	0.08056	0.082061	0.08122	0.0805	0.080441	0.084534	0.083811	0.083874	0.084786	0.079957	0.084409	0.075781	0.079603	0.065735	0.075781	0.075781	0.075781	0.062964	0.058268	0.061928	0.06421	0.067264
	J1	J1_Nele06	KT952581	0.075781	0.073408	0.071973	0.07064	0.076556	0.077331	0.08194	0.079721	0.078165	0.083625	0.085129	0.093218	0.087615	0.091495	0.093497	0.094879	0.098145	0.097491	0.097272	0.096546	0.094666	0.094083	0.092494	0.079721	0.082904	0.084409	0.079662	0.078943	0.085914	0.090049	0.086957	0.088601	0.089525	0.08466	0.083625	0.076556	0.079603	0.065735	0.077331	0.077331	0.077331	0.064493	0.059784	0.063449	0.065735	0.068029
	J1	J1_Nele07	KT952582	0.073354	0.070994	0.069562	0.068229	0.074125	0.074897	0.079486	0.077274	0.075725	0.079603	0.082659	0.089915	0.084346	0.088206	0.090183	0.091563	0.094808	0.094153	0.093942	0.093218	0.091359	0.090772	0.089192	0.07418	0.077331	0.078826	0.078768	0.078826	0.0811	0.085193	0.083687	0.083749	0.08466	0.079839	0.08272	0.074125	0.079486	0.064117	0.072584	0.072584	0.072584	0.059828	0.055164	0.058811	0.06108	0.063356
	J1	J1_Nele08	KT952583	0.074897	0.072531	0.071098	0.069767	0.074125	0.074897	0.077935	0.077274	0.075725	0.078826	0.082659	0.089915	0.084346	0.088206	0.089391	0.090772	0.094013	0.093358	0.095533	0.092424	0.092941	0.092356	0.090772	0.075725	0.078884	0.080381	0.079545	0.078826	0.0811	0.085193	0.082904	0.082966	0.08466	0.079059	0.08116	0.077217	0.079486	0.06564	0.074125	0.074125	0.074125	0.061348	0.057427	0.06108	0.061838	0.062597
	J1	J1_Nele09	KT952584	0.0811	0.080263	0.078826	0.079059	0.077217	0.077992	0.081819	0.079603	0.07805	0.08194	0.085004	0.097851	0.092218	0.096113	0.089391	0.092356	0.095604	0.09495	0.096329	0.094013	0.098502	0.097924	0.095533	0.075725	0.078107	0.079603	0.082659	0.084284	0.085004	0.088337	0.083687	0.082183	0.08466	0.081401	0.08742	0.0811	0.080263	0.071762	0.072584	0.072584	0.074125	0.063635	0.059697	0.063356	0.063356	0.058811
	J2	J2_Nele10	KT952585	0.085193	0.082781	0.079001	0.082122	0.082843	0.082843	0.082	0.0805	0.079001	0.082061	0.085978	0.092424	0.086105	0.090704	0.092424	0.09539	0.097054	0.094808	0.098576	0.095461	0.097054	0.097778	0.094879	0.077331	0.077388	0.077388	0.082843	0.08056	0.082	0.080619	0.076782	0.077617	0.081401	0.076005	0.082	0.073408	0.071098	0.08116	0.064257	0.06502	0.065784	0.059025	0.062688	0.063449	0.059653	0.053659
	J2	J2_Nele11	KT952586	0.080322	0.077935	0.074952	0.076725	0.076443	0.076443	0.075614	0.07418	0.072637	0.07805	0.079545	0.093149	0.086763	0.091427	0.090975	0.093942	0.096401	0.094153	0.097924	0.094808	0.096909	0.097126	0.093942	0.077274	0.076499	0.077992	0.077217	0.07805	0.076443	0.076612	0.075893	0.076725	0.079957	0.075173	0.080381	0.071815	0.076387	0.075614	0.065687	0.065687	0.067979	0.061348	0.060455	0.062597	0.060323	0.057344
	J2	J2_Nele12	KT952587	0.081879	0.079486	0.076499	0.078281	0.078768	0.078768	0.077935	0.076443	0.074952	0.079545	0.081879	0.091495	0.085193	0.089781	0.089325	0.092287	0.094737	0.092494	0.095461	0.093149	0.095248	0.095461	0.093079	0.076443	0.075725	0.077274	0.078768	0.07805	0.07716	0.077331	0.076612	0.077445	0.080679	0.075893	0.078768	0.070994	0.068695	0.08104	0.061125	0.061125	0.061883	0.055284	0.058939	0.06108	0.057302	0.050585
	J2	J2_Nele13	KT952588	0.084221	0.081819	0.078826	0.080619	0.0811	0.0811	0.080263	0.078826	0.077274	0.08194	0.082659	0.093942	0.08755	0.092218	0.091769	0.094737	0.097199	0.09495	0.097924	0.095604	0.097705	0.097924	0.095533	0.079603	0.077274	0.080322	0.0811	0.080381	0.078768	0.078943	0.078223	0.079059	0.082305	0.077503	0.08116	0.073354	0.071762	0.084159	0.064163	0.064163	0.064925	0.05831	0.061974	0.064117	0.060323	0.053581
	J2	J2_Nuni08	KT952589	0.088141	0.085723	0.080381	0.082122	0.084941	0.084159	0.084941	0.08344	0.081879	0.085787	0.088075	0.092218	0.088206	0.091291	0.094013	0.09301	0.095461	0.093218	0.100174	0.093872	0.098428	0.099374	0.096257	0.073354	0.075725	0.076443	0.084221	0.084284	0.081879	0.08128	0.07978	0.079059	0.081461	0.076669	0.0811	0.072531	0.069409	0.080204	0.058056	0.058056	0.059567	0.055244	0.059653	0.056508	0.053504	0.049056
	J2	J2_Nuni09	KT952590	0.091291	0.088861	0.083502	0.085256	0.087355	0.08657	0.087291	0.085787	0.084284	0.088141	0.089714	0.094596	0.090637	0.093663	0.096401	0.09539	0.097851	0.095604	0.102577	0.096257	0.100823	0.101775	0.098649	0.076387	0.078768	0.079545	0.087355	0.08742	0.083378	0.082781	0.082843	0.082122	0.084534	0.079721	0.083378	0.074787	0.072478	0.083317	0.06108	0.06108	0.062597	0.058268	0.062688	0.059523	0.056508	0.052044
	J2	J2_Hawaii	AY844986	0.084409	0.082	0.077445	0.08056	0.0805	0.079721	0.080441	0.078943	0.077445	0.08128	0.083625	0.092424	0.086105	0.090704	0.091632	0.094596	0.095461	0.093218	0.096185	0.095461	0.097054	0.097778	0.094879	0.074234	0.074289	0.075063	0.08128	0.08056	0.077331	0.077503	0.076782	0.077617	0.081401	0.076005	0.078107	0.071098	0.068029	0.08116	0.061214	0.061214	0.061974	0.055999	0.059653	0.060411	0.056631	0.051407
	J2	J2_Nuni10	KT952591	0.0805	0.078107	0.077445	0.076669	0.08128	0.0805	0.080441	0.079001	0.077445	0.082122	0.084409	0.090049	0.084471	0.088337	0.088535	0.091495	0.093942	0.093288	0.094666	0.092356	0.095533	0.095461	0.090975	0.074289	0.074344	0.075063	0.08128	0.08134	0.08128	0.079898	0.076061	0.076117	0.079898	0.075284	0.076612	0.07192	0.066499	0.076499	0.061214	0.061214	0.060455	0.05449	0.055124	0.057385	0.056631	0.049127
	J2	J2_Nele14	KT952592	0.082	0.079603	0.078943	0.078396	0.08194	0.08116	0.08272	0.08116	0.079662	0.084284	0.086635	0.092287	0.086763	0.09057	0.090975	0.093149	0.095604	0.09495	0.097126	0.094013	0.097705	0.097924	0.093149	0.080441	0.079721	0.08128	0.08122	0.082843	0.08116	0.07978	0.078281	0.07756	0.080799	0.076782	0.083563	0.078826	0.071098	0.076499	0.064257	0.064257	0.063495	0.056121	0.053737	0.056631	0.058897	0.05362
	J2	J2_Hawaii	AY844991	0.089258	0.086828	0.083811	0.084597	0.085319	0.084534	0.083687	0.083749	0.082244	0.084534	0.086892	0.089325	0.083749	0.087615	0.089391	0.089982	0.092424	0.092563	0.092356	0.092424	0.092424	0.093149	0.091043	0.076669	0.078281	0.078281	0.084534	0.086169	0.08056	0.079176	0.083936	0.083212	0.087022	0.082366	0.085256	0.077388	0.074289	0.08128	0.063588	0.063588	0.064351	0.058353	0.060499	0.060499	0.056713	0.052946
	J2	J2_Nele15	KT952593	0.08585	0.08344	0.083563	0.083811	0.086635	0.08585	0.085787	0.084284	0.082781	0.086635	0.089781	0.089915	0.084409	0.088206	0.089391	0.092356	0.094808	0.094153	0.095533	0.093218	0.096909	0.096329	0.091563	0.08116	0.080441	0.082	0.083502	0.083563	0.081879	0.0805	0.08056	0.080619	0.083874	0.079839	0.083502	0.074125	0.073354	0.08344	0.061928	0.061928	0.061928	0.05457	0.055204	0.058854	0.058098	0.049838
	J2	J2_Nuni11	KT952594	0.088403	0.085193	0.086105	0.086105	0.089192	0.088403	0.088337	0.083687	0.083749	0.087615	0.089192	0.091632	0.086105	0.089915	0.090116	0.093079	0.095533	0.094879	0.096257	0.093942	0.097126	0.097054	0.093358	0.079721	0.07978	0.08056	0.084471	0.082966	0.082843	0.081461	0.080739	0.080799	0.084597	0.079957	0.084409	0.075781	0.074234	0.082	0.062019	0.062019	0.063542	0.055284	0.055917	0.058183	0.058939	0.050658
	J2	J2_Nele16	KT952595	0.086105	0.083687	0.080679	0.083811	0.088469	0.08768	0.086041	0.086105	0.084597	0.088469	0.09084	0.090907	0.08466	0.089258	0.089391	0.092356	0.094808	0.094153	0.095533	0.093218	0.096401	0.096329	0.091043	0.07978	0.079839	0.080619	0.085319	0.085383	0.078223	0.076839	0.080799	0.080859	0.08466	0.080017	0.083687	0.071973	0.074289	0.082843	0.059025	0.059025	0.059025	0.052309	0.052946	0.055204	0.055204	0.049234
	J2	J2_Nele17	KT952596	0.086041	0.083625	0.080619	0.083749	0.085256	0.084471	0.085978	0.084471	0.082966	0.086828	0.089982	0.090116	0.083811	0.088403	0.089325	0.091495	0.093942	0.093288	0.095461	0.092356	0.095533	0.096257	0.090183	0.077388	0.077445	0.078223	0.082122	0.083749	0.077388	0.074453	0.079957	0.079235	0.083027	0.078396	0.082061	0.070381	0.07192	0.080441	0.057469	0.057469	0.057469	0.051519	0.052157	0.053659	0.052908	0.046958
	RS11	RS11_Nuni12	KT952597	0.081879	0.080263	0.076499	0.082183	0.081879	0.082659	0.085723	0.085066	0.083502	0.084284	0.087355	0.093149	0.086763	0.091427	0.08466	0.087615	0.090049	0.090183	0.090772	0.088469	0.091359	0.090772	0.090772	0.079603	0.082	0.083502	0.078768	0.080381	0.08344	0.085193	0.091563	0.090049	0.092563	0.089258	0.080381	0.070278	0.070227	0.079486	0.060367	0.060367	0.066451	0.051519	0.055917	0.058811	0.053542	0.044628
Outgroup		U22331		0.136112	0.132664	0.138738	0.132336	0.125291	0.125291	0.127677	0.122909	0.122909	0.124559	0.126945	0.128899	0.124654	0.127871	0.132539	0.129731	0.129831	0.130865	0.135586	0.129831	0.128702	0.129731	0.125673	0.124465	0.130365	0.126117	0.128604	0.127042	0.133601	0.135586	0.133173	0.128263	0.13003	0.12319	0.132766	0.121899	0.130898	0.11445	0.120257	0.1178	0.126021	0.122364	0.12044	0.116079	0.124276	0.115351
Outgroup		U22332		0.133499	0.130067	0.136112	0.133908	0.12437	0.126021	0.128408	0.12117	0.119528	0.124465	0.126849	0.132134	0.125386	0.129434	0.135794	0.134643	0.134747	0.133276	0.141377	0.136426	0.139473	0.140532	0.128899	0.127677	0.130166	0.128408	0.133499	0.131931	0.131831	0.132969	0.125577	0.121539	0.12494	0.118158	0.128506	0.121807	0.125005	0.109503	0.123452	0.121807	0.127579	0.126406	0.119528	0.121715	0.130798	0.112014
Outgroup		CP002582		0.118618	0.112825	0.114623	0.111623	0.113723	0.113723	0.118528	0.112995	0.112995	0.115438	0.116983	0.113166	0.109023	0.11056	0.116696	0.114796	0.114883	0.110978	0.118068	0.118158	0.113809	0.113981	0.114067	0.106439	0.111371	0.110477	0.115351	0.114623	0.116166	0.113166	0.118978	0.117427	0.118337	0.113252	0.116983	0.102346	0.113551	0.10227	0.086506	0.084941	0.091223	0.091563	0.092941	0.089581	0.091944	0.092802
	Key:
	1	> 0.05
	2	< 0.05
	3	< 0.03
	Non-redundant reference sequence from SILVA database SSU Ref NR 119, July 2014 labeled with bold white
[truncated: 39 more columns]

## Sheet: References
References for Supplementary Tables
Ivanova, N. V, Zemlak, T. S., Hanner, R. H., and Hebert, P. D. N. (2007). Universal primer cocktails for fish DNA barcoding. Mol. Ecol. Notes 7, 544–548. doi:10.1111/j.1471-8286.2007.01748.x.
Lane, D. J. (1991). “16S/23S rRNA sequencing.,” in Nucleic acid techniques in bacterial systematics., ed. E. . G. Stackebrandt M. (New York: John Wiley and Sons), 115–175.
Liu, Z., Lozupone, C., Hamady, M., Bushman, F. D., and Knight, R. (2007). Short pyrosequencing reads suffice for accurate microbial community analysis. Nucleic Acids Res. 35, e120. doi:10.1093/nar/gkm541.
Lyons, L. A., Laughlin, T. F., Copeland, N. G., Jenkins, N. A., Womack, J. E., and O’Brien, S. J. (1997). Comparative anchor tagged sequences (CATS) for integrative mapping of mammalian genomes. Nat. Genet. 15, 47–56. doi:10.1038/ng0197-47.
Simon, C., Frati, F., Beckenbach, A., Crespi, B., Liu, H., and Flook., P. (1994). Evolution, weighting, and phylogenetic utility of mitochondrial gene sequences and a compilation of conserved PCR primers. Ann. Entomol. Soc. Am. 87, 651–701.
Song, C. B., Near, T. J., and Page, L. M. (1998). Phylogenetic relations among percid fishes as inferred from mitochondrial cytochrome b DNA sequence data. Mol. Phylogenet. Evol. 10, 343–353. doi:10.1006/mpev.1998.0542.
